# Supplementary material for: Stress-associated protein OsSAP5 regulates rice heading date through interacting with OsGF14c in rice
Source: Front Plant Sci. 2025 Sep 9;16:1589989. doi: 10.3389/fpls.2025.1589989 (PMC12454907; doi:10.3389/fpls.2025.1589989)
Supplement: Supplementary Figure 1 — Electrophoresis diagram of HYG in OsSAP5 overexpression lines. The positive band is 481 bp; the primer is HYG-F/HYG-R. [file DataSheet1.zip]

Archive with 9 entries (9 files):
- Supplementary Figure S1-AI.tif
- Supplementary Figure S2.tif
- Supplementary Figure S3.tif
- Supplementary Figure S4.tif
- Supplementary Figure S5-reviseion.tif
- Supplementary Figure S6.tif
- Supplementary Figure S7.tif
- Supplementary Figure S8.tif
- Supplementary Figure S9.tif
